# Supplementary material for: Metabolic Alterations Identified in Urine, Plasma and Aortic Smooth Muscle Cells Reflect Cardiovascular Risk in Patients with Programmed Coronary Artery Bypass Grafting
Source: Antioxidants (Basel). 2021 Aug 27;10(9):1369. doi: 10.3390/antiox10091369 (PMC8466954; doi:10.3390/antiox10091369)
Supplement: Supplementary file 1 [file antioxidants-10-01369-s001.zip]

Archive with 1 entries (1 files):
- antioxidants-1347787-supplementary.pdf
